# Supplementary material for: Widespread and active piezotolerant microorganisms mediate phenolic compound degradation under high hydrostatic pressure in hadal trenches
Source: Mar Life Sci Technol. 2024 May 13;6(2):331–48. doi: 10.1007/s42995-024-00224-2 (PMC11136905; doi:10.1007/s42995-024-00224-2)
Supplement: Supplementary file 1 — Supplementary file1 (XLSX 29 KB) [file 42995_2024_224_MOESM1_ESM.xlsx]

## Sheet: Sheet1
Table S1 Metatranscriptome analysis of phenol degradation genes
Query sequence	Subject contig	Identity	E-value	Oder	Family	Genus	Contig abundance
CatB(AAN69312.1)	29188_c0_g3_i1	0.6	8e-133	o__Burkholderiales	f__Burkholderiaceae	g__Alcaligenes	6.41663
CatB(AAN69312.1)	25166_c0_g1_i1	0.72	7e-35	o__Rhizobiales	f__Rhizobiaceae	g__Rhizobium	18.5404
CatB(AAN69312.1)	4240_c0_g1_i1	0.71	1e-23	o__Burkholderiales	f__Burkholderiaceae	g__Cupriavidus	40.9109
CatB(AAN69312.1)	32744_c0_g1_i1	0.45	5e-21	o__Pseudomonadales	f__Moraxellaceae	g__Acinetobacter	15.1398
CatB(AAN69312.1)	16320_c0_g1_i2	0.25	8e-15	o__Rhizobiales_A	f__Rhizobiaceae_A	g__Pseudochrobactrum	11.7335
CatB(AAN69312.1)	2886_c0_g6_i1	0.3	2e-13	o__Actinomycetales	f__Cellulomonadaceae	g__Flavimobilis	16.23
CatB(AAN69312.1)	80483_c0_g1_i1	0.39	4e-13	o__Halobacteriales	f__Haloferacaceae	g__Halorubrum	28.6701
CatB(AAN69312.1)	86_c0_g1_i4	0.26	6e-11	o__Rhizobiales_A	f__Rhizobiaceae_A	g__Pseudochrobactrum	14.2949
CatB(AAN69312.1)	54503_c0_g1_i1	0.24	7e-10	o__Staphylococcales	f__Salinicoccaceae	g__Jeotgalicoccus	2.83711
CatB(AAN69312.1)	18259_c0_g1_i1	0.29	9e-08	o__Rhizobiales_A	f__Rhizobiaceae_A	g__Pseudochrobactrum	10.2545
CatB(AAN69312.1)	23725_c0_g1_i1	0.31	4e-07	o__Burkholderiales	f__Burkholderiaceae	g__Pandoraea	7.41646
CatC(AAA66203.1)	73186_c0_g1_i1	0.64	2e-32	o__Burkholderiales	f__Burkholderiaceae	g__Achromobacter	25.0803
CatC(AAA66203.1)	10270_c0_g1_i1	0.55	5e-27	o__Burkholderiales	f__Burkholderiaceae	g__Alcaligenes	9.40658
PcaD(CAG68550.1)	49765_c0_g1_i1	0.46	3e-39	o__Burkholderiales	f__Burkholderiaceae	g__Alcaligenes	8.77577
PcaD(CAG68550.1)	91103_c0_g1_i1	0.33	7e-11	o__Burkholderiales	f__Burkholderiaceae	g__Ralstonia	9.03665
PcaD(CAG68550.1)	35272_c2_g1_i2	0.28	7e-09	o__Rhizobiales_A	f__Rhizobiaceae_A	g__Pseudochrobactrum	8.227
PcaD(CAG68550.1)	81724_c0_g1_i1	0.49	9e-08	o__Mycobacteriales	f__Mycobacteriaceae	g__Corynebacterium	13.034
PcaD(CAG68550.1)	313_c0_g1_i1	0.25	2e-07	o__Burkholderiales	f__Burkholderiaceae	g__Alcaligenes	7.20424
PcaD(CAG68550.1)	16429_c0_g1_i1	0.3	2e-07	o__Staphylococcales	f__Salinicoccaceae	g__Jeotgalicoccus	14.8639
PcaD(CAG68550.1)	2949_c0_g1_i1	0.23	7e-07	o__Burkholderiales	f__Burkholderiaceae	g__Alcaligenes	7.32168
PcaD(CAG68550.1)	96581_c0_g1_i1	0.29	1e-06	o__Pseudomonadales	f__Moraxellaceae	g__Acinetobacter	6.61617
PcaD(CAG68550.1)	90977_c0_g1_i1	0.37	3e-06	o__Rhizobiales	f__Rhizobiaceae	g__Aquamicrobium_A	25.0038
PcaL(AHK32656.1)	49765_c0_g1_i1	0.45	2e-34	o__Burkholderiales	f__Burkholderiaceae	g__Alcaligenes	8.77577
PcaL(AHK32656.1)	28020_c0_g1_i1	0.45	1e-27	o__Pseudomonadales	f__Halomonadaceae	g__Salinicola	13.8438
PcaL(AHK32656.1)	81724_c0_g1_i1	0.52	4e-19	o__Mycobacteriales	f__Mycobacteriaceae	g__Corynebacterium	13.034
PcaL(AHK32656.1)	72016_c0_g1_i1	0.4	5e-14	o__Rhizobiales	f__Rhizobiaceae	g__Allorhizobium	15.179
PcaL(AHK32656.1)	91103_c0_g1_i1	0.4	2e-13	o__Burkholderiales	f__Burkholderiaceae	g__Ralstonia	9.03665
PcaL(AHK32656.1)	90977_c0_g1_i1	0.47	3e-11	o__Rhizobiales	f__Rhizobiaceae	g__Aquamicrobium_A	25.0038
PcaL(AHK32656.1)	36314_c0_g1_i1	0.35	1e-10	o__Rhizobiales_A	f__Rhizobiaceae_A	g__Phyllobacterium	16.6984
PcaL(AHK32656.1)	70971_c0_g1_i1	0.41	2e-10	o__Rhizobiales	f__Rhizobiaceae	g__Allorhizobium	10.2007
PcaL(AHK32656.1)	2157_c0_g5_i1	0.36	3e-09	o__Actinomycetales	f__Cellulomonadaceae	g__Flavimobilis	14.6543
PcaL(AHK32656.1)	35272_c2_g1_i2	0.37	1e-08	o__Rhizobiales_A	f__Rhizobiaceae_A	g__Pseudochrobactrum	8.227
PcaL(AHK32656.1)	16429_c0_g1_i1	0.29	1e-08	o__Staphylococcales	f__Salinicoccaceae	g__Jeotgalicoccus	14.8639
PcaL(AHK32656.1)	11072_c0_g3_i1	0.29	7e-08	o__Rhizobiales	f__Rhizobiaceae	g__Aureimonas_A	18.7411
PcaL(AHK32656.1)	4958_c0_g10_i1	0.29	2e-07	o__Actinomycetales	f__Cellulomonadaceae	g__Flavimobilis	12.5485
PcaL(AHK32656.1)	313_c0_g1_i1	0.26	5e-07	o__Burkholderiales	f__Burkholderiaceae	g__Alcaligenes	7.20424
PcaL(AHK32656.1)	70200_c0_g1_i1	0.41	6e-07	o__Pseudomonadales	f__Moraxellaceae	g__Acinetobacter	15.9621
PcaL(AHK32656.1)	15466_c0_g3_i2	0.28	1e-06	o__Actinomycetales	f__Cellulomonadaceae	g__Flavimobilis	11.777
PcaL(AHK32656.1)	53275_c0_g1_i1	0.42	1e-06	o__Rhizobiales_A	f__Rhizobiaceae_A	g__Ochrobactrum	14.5739
PcaL(AHK32656.1)	90441_c0_g1_i1	0.46	8e-06	unknown	unknown	unknown	23.4781
PcaI(AAN69545.1)	49765_c0_g1_i1	0.71	2e-107	o__Burkholderiales	f__Burkholderiaceae	g__Alcaligenes	8.77577
PcaI(AAN69545.1)	85790_c0_g1_i1	0.7	2e-48	o__Pseudomonadales	f__Moraxellaceae	g__Psychrobacter	12.0692
PcaI(AAN69545.1)	32180_c0_g1_i1	0.45	8e-25	o__Chitinophagales	f__Chitinophagaceae	g__Sediminibacterium	19.0873
PcaI(AAN69545.1)	64817_c0_g2_i1	0.53	1e-24	o__Mycobacteriales	f__Mycobacteriaceae	g__Corynebacterium	13.2191
PcaI(AAN69545.1)	20621_c0_g1_i1	0.53	2e-17	o__Sphingomonadales	f__Sphingomonadaceae	g__Sphingobium	17.9833
PcaI(AAN69545.1)	38633_c0_g1_i1	0.76	3e-15	o__Pseudomonadales	f__Moraxellaceae	g__Acinetobacter	17.5385
PcaI(AAN69545.1)	72745_c0_g1_i1	0.45	1e-13	o__Mycobacteriales	f__Mycobacteriaceae	g__Rhodococcus	28.3535
PcaI(AAN69545.1)	58301_c0_g1_i1	0.5	1e-11	o__Burkholderiales	f__Burkholderiaceae	g__UBA6240	27.2631
PcaI(AAN69545.1)	78570_c0_g1_i1	0.48	1e-09	o__Burkholderiales	f__Burkholderiaceae	g__CADEEN01	11.089
PcaI(AAN69545.1)	15071_c0_g1_i1	0.5	4e-09	o__Burkholderiales	f__Burkholderiaceae	g__SCN-69-89	9.10775
PcaI(AAN69545.1)	8581_c0_g1_i1	0.25	6e-06	o__Rhizobiales_A	f__Rhizobiaceae_A	g__Pseudochrobactrum	13.6869
PcaJ(AAN69546.1)	49765_c0_g1_i1	0.67	6e-95	o__Burkholderiales	f__Burkholderiaceae	g__Alcaligenes	8.77577
PcaJ(AAN69546.1)	2992_c0_g1_i1	0.51	1e-56	o__Burkholderiales	f__Burkholderiaceae	g__Alcaligenes	8.38164
PcaJ(AAN69546.1)	4361_c0_g1_i1	0.59	3e-27	o__Pseudomonadales	f__Alcanivoracaceae	g__Alcanivorax_A	19.3674
PcaJ(AAN69546.1)	64817_c0_g1_i1	0.45	1e-25	o__Mycobacteriales	f__Mycobacteriaceae	g__Corynebacterium	10.7697
PcaJ(AAN69546.1)	36230_c0_g1_i1	0.57	2e-21	o__Pseudomonadales	f__Moraxellaceae	g__Psychrobacter	12.6131
PcaJ(AAN69546.1)	71713_c0_g1_i1	0.58	2e-19	o__Mycobacteriales	f__Mycobacteriaceae	g__Rhodococcus	10.3731
PcaJ(AAN69546.1)	86614_c0_g1_i1	0.64	2e-17	o__Burkholderiales	f__Burkholderiaceae	g__Cupriavidus	25.8059
PcaJ(AAN69546.1)	23826_c1_g1_i1	0.59	2e-17	o__Rhizobiales	f__Beijerinckiaceae	g__Bosea	7.77024
PcaJ(AAN69546.1)	23826_c0_g1_i2	0.47	4e-17	o__Sphingomonadales	f__Sphingomonadaceae	g__Sphingomonas	28.6612
PcaJ(AAN69546.1)	93947_c0_g1_i1	0.37	2e-06	o__Rhizobiales_A	f__Rhizobiaceae_A	g__Phyllobacterium	10.9651
PcaF(CDF84297.1)	1272_c0_g2_i1	0.6	1e-158	o__Rhizobiales_A	f__Rhizobiaceae_A	g__Pseudochrobactrum	14.7636
PcaF(CDF84297.1)	2496_c0_g8_i1	0.64	1e-107	o__Burkholderiales	f__Burkholderiaceae	g__Alcaligenes	12.2889
PcaF(CDF84297.1)	2102_c0_g2_i2	0.46	4e-103	o__Burkholderiales	f__Burkholderiaceae	g__Alcaligenes	6.94447
PcaF(CDF84297.1)	50926_c0_g1_i3	0.47	3e-98	o__Rhizobiales_A	f__Rhizobiaceae_A	g__Pseudochrobactrum	11.0681
PcaF(CDF84297.1)	37210_c0_g1_i1	0.45	4e-81	o__Burkholderiales	f__Burkholderiaceae	g__Alcaligenes	6.77037
PcaF(CDF84297.1)	89519_c0_g1_i1	0.7	8e-72	o__Pseudomonadales	f__Moraxellaceae	g__Psychrobacter	2.86705
PcaF(CDF84297.1)	78805_c0_g1_i1	0.39	1e-67	o__Burkholderiales	f__Burkholderiaceae	g__Alcaligenes	9.95285
PcaF(CDF84297.1)	4921_c0_g2_i1	0.39	2e-67	o__Actinomycetales	f__Cellulomonadaceae	g__Flavimobilis	11.6864
PcaF(CDF84297.1)	1951_c0_g2_i1	0.41	2e-62	o__Staphylococcales	f__Salinicoccaceae	g__Jeotgalicoccus	21.8059
PcaF(CDF84297.1)	182_c0_g2_i4	0.38	4e-60	o__Rhizobiales_A	f__Rhizobiaceae_A	g__Pseudochrobactrum	12.0419
PcaF(CDF84297.1)	109_c2_g4_i1	0.45	6e-49	o__Burkholderiales	f__Burkholderiaceae	g__Alcaligenes	8.33186
PcaF(CDF84297.1)	38510_c0_g1_i1	0.38	6e-45	o__Rhizobiales_A	f__Rhizobiaceae_A	g__Pseudochrobactrum	10.6995
PcaF(CDF84297.1)	79120_c0_g1_i1	0.38	4e-35	o__Caulobacterales	f__Hyphomonadaceae	g__Hyphomonas	9.11692
PcaF(CDF84297.1)	2568_c0_g3_i1	0.57	5e-33	o__Pseudomonadales	f__Pseudomonadaceae	g__Pseudomonas_E	11.8274
PcaF(CDF84297.1)	82_c0_g2_i1	0.29	1e-32	o__Actinomycetales	f__Cellulomonadaceae	g__Flavimobilis	16.0496
PcaF(CDF84297.1)	6758_c0_g1_i1	0.77	4e-32	o__Rhizobiales	f__Beijerinckiaceae	g__TNE-4	37.1236
PcaF(CDF84297.1)	62657_c0_g1_i1	0.7	4e-30	o__Rhodobacterales	f__Rhodobacteraceae	g__Paracoccus	38.4919
PcaF(CDF84297.1)	2496_c0_g6_i1	0.76	1e-29	o__Burkholderiales	f__Burkholderiaceae	g__Pandoraea	12.4526
PcaF(CDF84297.1)	76374_c0_g1_i1	0.75	9e-28	o__Pseudomonadales	f__Moraxellaceae	g__Acinetobacter	36.3232
PcaF(CDF84297.1)	7352_c0_g4_i1	0.46	1e-27	o__Pseudomonadales	f__Moraxellaceae	g__Psychrobacter	4.88741
PcaF(CDF84297.1)	78445_c0_g1_i1	0.53	9e-27	o__Burkholderiales	f__Burkholderiaceae	g__SXZD01	7.10571
PcaF(CDF84297.1)	22544_c0_g1_i1	0.49	1e-26	o__Sphingomonadales	f__Sphingomonadaceae	g__Sphingopyxis	12.9449
PcaF(CDF84297.1)	73692_c0_g1_i1	0.67	1e-25	o__Rhodobacterales	f__Rhodobacteraceae	g__Paenirhodobacter	4.92349
PcaF(CDF84297.1)	2496_c0_g3_i1	0.74	4e-25	o__Burkholderiales	f__Burkholderiaceae	g__Alcaligenes	10.7842
PcaF(CDF84297.1)	17608_c0_g2_i1	0.37	2e-24	o__Burkholderiales	f__Burkholderiaceae	g__Alcaligenes	21.5716
PcaF(CDF84297.1)	95215_c0_g1_i1	0.52	3e-24	o__Burkholderiales	f__Burkholderiaceae	g__PKWO01	8.87116
PcaF(CDF84297.1)	8084_c0_g1_i1	0.49	2e-23	o__Rhizobiales	f__Rhizobiaceae	g__Shinella	20.2353
PcaF(CDF84297.1)	12972_c0_g1_i1	0.39	8e-23	o__Burkholderiales	f__Burkholderiaceae	g__Alcaligenes	8.98713
PcaF(CDF84297.1)	2652_c0_g2_i1	0.3	3e-22	o__Pseudomonadales	f__Moraxellaceae	g__Psychrobacter	14.3024
PcaF(CDF84297.1)	40050_c0_g1_i1	0.53	4e-22	o__Cytophagales	f__Cyclobacteriaceae	g__Cesiribacter	20.5536
PcaF(CDF84297.1)	40050_c0_g2_i1	0.61	7e-22	o__Chitinophagales	f__Chitinophagaceae	g__Flavipsychrobacter	19.9122
PcaF(CDF84297.1)	89460_c0_g1_i1	0.57	3e-21	o__Pseudomonadales	f__Moraxellaceae	g__Acinetobacter	7.73243
PcaF(CDF84297.1)	7229_c0_g1_i1	0.37	2e-18	o__Sphingomonadales	f__Sphingomonadaceae	g__Sphingopyxis	23.2739
PcaF(CDF84297.1)	86328_c0_g1_i1	0.51	2e-18	o__Pseudomonadales	f__Moraxellaceae	g__Acinetobacter	5.04099
PcaF(CDF84297.1)	55175_c0_g1_i1	0.43	6e-18	o__Caulobacterales	f__Hyphomonadaceae	g__Hyphomonas	15.298
PcaF(CDF84297.1)	13070_c0_g1_i1	0.41	3e-17	o__Burkholderiales	f__Burkholderiaceae	g__Limnobacter	10.0921
PcaF(CDF84297.1)	2568_c0_g1_i1	0.58	5e-17	o__Pseudomonadales	f__Pseudomonadaceae	g__Pseudomonas_E	39.9688
PcaF(CDF84297.1)	75148_c0_g1_i1	0.56	3e-16	o__Burkholderiales	f__Burkholderiaceae	g__Bordetella_B	16.9973
PcaF(CDF84297.1)	74245_c0_g1_i1	0.43	4e-16	o__Rhizobiales	f__Xanthobacteraceae	g__Rhodopseudomonas	6.65337
PcaF(CDF84297.1)	82563_c0_g1_i1	0.47	5e-15	o__Chitinophagales	f__Chitinophagaceae	g__Ferruginibacter	15.151
PcaF(CDF84297.1)	3157_c0_g1_i1	0.55	5e-15	o__Burkholderiales	f__Burkholderiaceae	g__Cupriavidus	65.4312
PcaF(CDF84297.1)	2193_c0_g1_i1	0.4	6e-15	o__Rhizobiales	f__Beijerinckiaceae	g__Bosea	9.71553
PcaF(CDF84297.1)	12048_c0_g1_i1	0.34	2e-13	o__Caulobacterales	f__Hyphomonadaceae	g__Hyphomonas	8.50927
PcaF(CDF84297.1)	69546_c0_g1_i1	0.51	2e-13	o__Rhizobiales	f__Rhizobiaceae	g__Neorhizobium	29.6174
PcaF(CDF84297.1)	91238_c0_g1_i1	0.34	2e-13	o__Burkholderiales	f__Burkholderiaceae	g__Ralstonia	11.8485
PcaF(CDF84297.1)	10652_c0_g1_i1	0.45	2e-13	o__Rhizobiales	f__Rhizobiaceae	g__Rhizobium	52.9304
PcaF(CDF84297.1)	78585_c0_g1_i1	0.36	4e-13	o__Burkholderiales	f__Burkholderiaceae	g__Paraburkholderia	16.1992
PcaF(CDF84297.1)	92694_c0_g1_i1	0.39	8e-13	o__Kiloniellales	f__J153	g__J153	4.65777
PcaF(CDF84297.1)	91502_c0_g1_i1	0.46	1e-12	o__Sphingomonadales	f__Sphingomonadaceae	g__Sphingobium	14.0301
PcaF(CDF84297.1)	54766_c0_g1_i1	0.45	1e-12	o__Sphingobacteriales	f__Sphingobacteriaceae	g__Pelobium	8.55903
PcaF(CDF84297.1)	95026_c0_g1_i1	0.48	1e-12	o__Actinomycetales	f__Microbacteriaceae	g__Microbacterium	24.3957
PcaF(CDF84297.1)	95444_c0_g1_i1	0.42	3e-12	o__Cytophagales	f__Cytophagaceae	g__JACMQM01	10.3099
PcaF(CDF84297.1)	7352_c0_g3_i1	0.36	9e-12	o__Pseudomonadales	f__Moraxellaceae	g__Psychrobacter	29.4312
PcaF(CDF84297.1)	85863_c0_g1_i1	0.39	1e-11	o__Mycobacteriales	f__Mycobacteriaceae	g__Corynebacterium	11.6953
PcaF(CDF84297.1)	7778_c0_g1_i1	0.43	4e-11	o__Burkholderiales	f__Burkholderiaceae	g__Caballeronia	49.4072
PcaF(CDF84297.1)	95123_c0_g1_i1	0.41	6e-11	o__Sphingobacteriales	f__Sphingobacteriaceae	g__Mucilaginibacter	28.0602
PcaF(CDF84297.1)	7352_c0_g1_i1	0.38	6e-11	o__Pseudomonadales	f__Moraxellaceae	g__Psychrobacter	44.283
PcaF(CDF84297.1)	72628_c0_g1_i1	0.5	7e-11	o__Xanthomonadales	f__Xanthomonadaceae	g__Stenotrophomonas	27.5095
PcaF(CDF84297.1)	93417_c0_g1_i1	0.7	8e-10	o__Burkholderiales	f__Burkholderiaceae	g__Alicycliphilus	24.1232
PcaF(CDF84297.1)	11564_c0_g1_i1	0.38	2e-09	o__Pseudomonadales	f__JAHRWD01	g__JAHRWD01	17.9627
PcaF(CDF84297.1)	1951_c0_g1_i2	0.4	6e-09	o__Aggregatilineales	f__UBA3940	g__JAFGNO01	23.4119
PcaF(CDF84297.1)	2341_c0_g1_i1	0.3	3e-08	o__Caulobacterales	f__Caulobacteraceae	g__Caulobacter	19.4195
PcaF(CDF84297.1)	2652_c0_g1_i1	0.37	4e-08	o__Pseudomonadales	f__Moraxellaceae	g__Psychrobacter	8.96864
PcaF(CDF84297.1)	3280_c0_g1_i1	0.36	2e-06	o__Rhizobiales	f__Xanthobacteraceae	g__Bradyrhizobium	44.1068
PcaF(CDF84297.1)	313_c0_g7_i1	0.29	6e-06	o__Burkholderiales	f__Burkholderiaceae	g__Alcaligenes	1.99569
XylG(AAA26053.1)	488_c0_g2_i1	0.39	2e-92	o__Rhodobacterales	f__Rhodobacteraceae	g__KMS-5	13.6479
XylG(AAA26053.1)	78658_c0_g1_i1	0.38	9e-79	o__Staphylococcales	f__Salinicoccaceae	g__Jeotgalicoccus	37.397
XylG(AAA26053.1)	65634_c0_g1_i5	0.38	3e-77	o__Rhizobiales_A	f__Rhizobiaceae_A	g__Pseudochrobactrum	7.6164
XylG(AAA26053.1)	22619_c0_g2_i1	0.35	5e-70	o__Rhizobiales_A	f__Rhizobiaceae_A	g__Pseudochrobactrum	12.355
XylG(AAA26053.1)	71344_c0_g1_i1	0.34	1e-68	o__Mycobacteriales	f__Mycobacteriaceae	g__Corynebacterium	18.3019
XylG(AAA26053.1)	8742_c0_g1_i5	0.37	1e-67	o__Rhizobiales_A	f__Rhizobiaceae_A	g__Pseudochrobactrum	11.0348
XylG(AAA26053.1)	2455_c0_g1_i1	0.35	7e-65	o__Rhizobiales_A	f__Rhizobiaceae_A	g__Pseudochrobactrum	11.2976
XylG(AAA26053.1)	16288_c0_g1_i1	0.36	2e-60	o__Staphylococcales	f__Salinicoccaceae	g__Jeotgalicoccus	166.711
XylG(AAA26053.1)	92324_c0_g1_i1	0.34	2e-59	o__Staphylococcales	f__Salinicoccaceae	g__Jeotgalicoccus	56.7256
XylG(AAA26053.1)	53168_c0_g2_i1	0.39	2e-58	o__Rhizobiales_A	f__Rhizobiaceae_A	g__Pseudochrobactrum	8.98466
XylG(AAA26053.1)	8092_c0_g5_i1	0.38	5e-57	o__Burkholderiales	f__Burkholderiaceae	g__Alcaligenes	6.37018
XylG(AAA26053.1)	74208_c0_g1_i1	0.32	8e-57	o__Staphylococcales	f__Salinicoccaceae	g__Jeotgalicoccus	8.88582
XylG(AAA26053.1)	1239_c0_g1_i1	0.37	7e-55	o__Actinomycetales	f__Cellulomonadaceae	g__Flavimobilis	11.999
XylG(AAA26053.1)	8067_c0_g4_i1	0.37	2e-48	o__Rhizobiales_A	f__Rhizobiaceae_A	g__Pseudochrobactrum	16.7853
XylG(AAA26053.1)	74850_c0_g1_i1	0.35	6e-48	o__Burkholderiales	f__Burkholderiaceae	g__Alcaligenes	4.95394
XylG(AAA26053.1)	12978_c0_g2_i1	0.37	4e-47	o__Burkholderiales	f__Burkholderiaceae	g__Alcaligenes	2.62236
XylG(AAA26053.1)	88557_c0_g1_i1	0.43	2e-44	o__Burkholderiales	f__Burkholderiaceae	g__Alcaligenes	22.6898
XylG(AAA26053.1)	5758_c0_g1_i3	0.32	7e-42	o__Rhizobiales	f__Rhizobiaceae	g__Mesorhizobium	8.54647
XylG(AAA26053.1)	21931_c0_g1_i1	0.66	2e-41	o__Burkholderiales	f__SG8-39	g__VBDM01	31.062
XylG(AAA26053.1)	1268_c2_g1_i1	0.33	3e-40	o__Burkholderiales	f__Burkholderiaceae	g__Alcaligenes	14.909
XylG(AAA26053.1)	13910_c0_g1_i1	0.31	5e-40	o__Staphylococcales	f__Salinicoccaceae	g__Jeotgalicoccus	34.0596
XylG(AAA26053.1)	42297_c0_g2_i1	0.36	1e-38	o__Actinomycetales	f__Cellulomonadaceae	g__Flavimobilis	12.1666
XylG(AAA26053.1)	41944_c0_g1_i1	0.5	6e-37	o__Actinomycetales	f__Micrococcaceae	g__Citricoccus	7.00812
XylG(AAA26053.1)	52480_c1_g1_i1	0.34	7e-37	o__Rhizobiales_A	f__Rhizobiaceae_A	g__Pseudochrobactrum	11.9745
XylG(AAA26053.1)	699_c0_g1_i1	0.35	4e-36	o__Rhizobiales_A	f__Rhizobiaceae_A	g__Pseudochrobactrum	11.014
XylG(AAA26053.1)	91744_c0_g1_i1	0.78	3e-35	o__Bin18	f__Bin18	g__Bin18	33.7125
XylG(AAA26053.1)	2561_c0_g3_i1	0.37	1e-34	o__Actinomycetales	f__Cellulomonadaceae	g__Flavimobilis	9.3429
XylG(AAA26053.1)	94841_c0_g1_i1	0.63	4e-34	o__Zavarziniales	f__Zavarziniaceae	g__Zavarzinia	29.2581
XylG(AAA26053.1)	70925_c0_g1_i1	0.36	1e-32	o__Staphylococcales	f__Salinicoccaceae	g__Jeotgalicoccus	18.3194
XylG(AAA26053.1)	1001_c0_g1_i3	0.32	1e-32	o__Rhizobiales_A	f__Rhizobiaceae_A	g__Pseudochrobactrum	9.48717
XylG(AAA26053.1)	72353_c0_g1_i1	0.5	2e-32	o__Acidobacteriales	f__SbA1	g__PALSA-270	8.90788
XylG(AAA26053.1)	28_c0_g1_i1	0.28	1e-30	o__Pseudomonadales	f__Moraxellaceae	g__Psychrobacter	47.6686
XylG(AAA26053.1)	7762_c1_g1_i2	0.3	2e-29	o__Rhizobiales	f__Rhizobiaceae	g__Aquamicrobium_A	13.087
XylG(AAA26053.1)	2561_c0_g1_i1	0.35	7e-28	o__Actinomycetales	f__Cellulomonadaceae	g__Flavimobilis	13.1381
XylG(AAA26053.1)	83480_c0_g1_i1	0.3	1e-27	o__Burkholderiales	f__Burkholderiaceae	g__Alcaligenes	9.62363
XylG(AAA26053.1)	1322_c0_g1_i2	0.31	5e-27	o__Rhizobiales_A	f__Rhizobiaceae_A	g__Pseudochrobactrum	10.6119
XylG(AAA26053.1)	257_c0_g1_i4	0.3	1e-26	o__Rhizobiales_A	f__Rhizobiaceae_A	g__Pseudochrobactrum	10.3654
XylG(AAA26053.1)	27141_c0_g1_i1	0.28	4e-26	o__Burkholderiales	f__Burkholderiaceae	g__Alcaligenes	7.20293
XylG(AAA26053.1)	8067_c1_g1_i1	0.43	9e-26	o__Rhizobiales_A	f__Rhizobiaceae_A	g__Pseudochrobactrum	6.81277
XylG(AAA26053.1)	3879_c0_g1_i1	0.26	5e-25	o__Staphylococcales	f__Salinicoccaceae	g__Jeotgalicoccus	20.8745
XylG(AAA26053.1)	73741_c0_g1_i1	0.37	1e-24	o__Burkholderiales	f__Burkholderiaceae	g__Alcaligenes	7.25701
XylG(AAA26053.1)	67581_c0_g1_i2	0.32	5e-24	o__Pseudomonadales	f__Moraxellaceae	g__Psychrobacter	9.81741
XylG(AAA26053.1)	14497_c0_g1_i2	0.34	1e-22	o__Rhizobiales_A	f__Rhizobiaceae_A	g__Pseudochrobactrum	17.1913
XylG(AAA26053.1)	8092_c0_g14_i1	0.45	3e-22	o__Burkholderiales	f__Burkholderiaceae	g__Alcaligenes	16.4733
XylG(AAA26053.1)	74714_c0_g1_i1	0.59	3e-22	o__Burkholderiales	f__Burkholderiaceae	g__Aquabacterium_A	17.2768
XylG(AAA26053.1)	48602_c0_g1_i2	0.34	4e-22	o__Pseudomonadales	f__Moraxellaceae	g__Acinetobacter	4.61765
XylG(AAA26053.1)	14361_c0_g1_i1	0.45	9e-22	o__Staphylococcales	f__Salinicoccaceae	g__Jeotgalicoccus	11.8264
XylG(AAA26053.1)	7254_c0_g5_i1	0.46	5e-21	o__Pseudomonadales	f__Moraxellaceae	g__Psychrobacter	7.03515
XylG(AAA26053.1)	817_c0_g2_i1	0.28	6e-21	o__Burkholderiales	f__Burkholderiaceae	g__Alcaligenes	8.66887
XylG(AAA26053.1)	2455_c1_g1_i1	0.54	9e-21	o__Rhizobiales	f__Aestuariivirgaceae	g__Aestuariivirga	26.4647
XylG(AAA26053.1)	3477_c0_g1_i1	0.39	5e-20	o__Burkholderiales	f__Burkholderiaceae	g__Alcaligenes	9.71441
XylG(AAA26053.1)	61320_c0_g1_i1	0.48	5e-19	o__Rhizobiales	f__Rhizobiaceae	g__Sinorhizobium	6.24594
XylG(AAA26053.1)	71399_c0_g1_i1	0.56	2e-18	o__Enterobacterales	f__Enterobacteriaceae	g__Kluyvera	15.9621
XylG(AAA26053.1)	13880_c0_g1_i1	0.44	5e-18	o__Burkholderiales	f__Burkholderiaceae	g__Cupriavidus	38.833
XylG(AAA26053.1)	36608_c0_g1_i1	0.5	1e-17	o__Burkholderiales	f__Burkholderiaceae	g__Acidovorax	19.7449
XylG(AAA26053.1)	63003_c0_g1_i1	0.38	8e-17	o__Pseudomonadales	f__Pseudomonadaceae	g__Pseudomonas_E	5.99521
XylG(AAA26053.1)	74814_c0_g1_i1	0.44	1e-16	o__Burkholderiales	f__Burkholderiaceae	g__Corticimicrobacter	17.7806
XylG(AAA26053.1)	9834_c0_g1_i1	0.37	4e-16	o__Pseudomonadales	f__Nitrincolaceae	g__Pokkaliibacter	25.166
XylG(AAA26053.1)	DN505_c0_g1_i1	0.54	5e-16	o__Rhizobiales	f__Devosiaceae	g__Devosia	16.4691
XylG(AAA26053.1)	85369_c0_g1_i1	0.51	6e-16	o__Pseudomonadales	f__Pseudomonadaceae	g__Pseudomonas_E	7.74999
XylG(AAA26053.1)	30114_c0_g1_i1	0.48	9e-16	o__Rhodobacterales	f__Rhodobacteraceae	g__Octadecabacter	14.9783
XylG(AAA26053.1)	88764_c0_g1_i1	0.44	2e-15	o__Paenibacillales	f__NBRC-103111	g__BBFE01	11.3459
XylG(AAA26053.1)	60068_c0_g1_i1	0.53	2e-15	o__Rhodobacterales	f__Rhodobacteraceae	g__Muriiphilus	6.24594
XylG(AAA26053.1)	78929_c0_g1_i1	0.39	2e-15	o__Enterobacterales	f__Enterobacteriaceae	g__Acerihabitans	10.3408
XylG(AAA26053.1)	68623_c0_g1_i1	0.39	3e-15	o__Burkholderiales	f__Burkholderiaceae	g__Caballeronia	11.2321
XylG(AAA26053.1)	6849_c0_g2_i1	0.33	5e-15	o__Burkholderiales	f__Burkholderiaceae	g__Alcaligenes	10.1144
XylG(AAA26053.1)	409_c0_g1_i1	0.27	6e-15	o__Actinomycetales	f__Cellulomonadaceae	g__Flavimobilis	10.318
XylG(AAA26053.1)	16479_c0_g1_i1	0.49	6e-15	o__40CM-2-53-6	f__40CM-2-53-6	g__40CM-2-53-6	41.4547
XylG(AAA26053.1)	94868_c0_g1_i1	0.45	6e-15	o__Caulobacterales	f__Caulobacteraceae	g__CAIMFV01	7.03797
XylG(AAA26053.1)	42080_c0_g1_i1	0.46	2e-14	o__Mycobacteriales	f__Mycobacteriaceae	g__Rhodococcus	10.0535
XylG(AAA26053.1)	39199_c0_g1_i1	0.47	5e-14	o__Burkholderiales	f__Burkholderiaceae	g__Caballeronia	12.583
XylG(AAA26053.1)	88722_c0_g1_i1	0.35	9e-14	o__Rhizobiales_A	f__Rhizobiaceae_A	g__Ochrobactrum	12.6388
XylG(AAA26053.1)	96194_c0_g1_i1	0.43	2e-13	o__Rhizobiales_A	f__Rhizobiaceae_A	g__Ochrobactrum	13.0434
XylG(AAA26053.1)	25222_c0_g1_i1	0.41	3e-13	o__Pseudomonadales	f__Pseudomonadaceae	g__Pseudomonas_E	28.5722
XylG(AAA26053.1)	21876_c0_g1_i1	0.29	3e-13	o__Pseudomonadales	f__Moraxellaceae	g__Psychrobacter	20.5382
XylG(AAA26053.1)	1171_c0_g1_i1	0.39	5e-13	o__Streptomycetales	f__Streptomycetaceae	g__Streptomyces	47.7276
XylG(AAA26053.1)	6849_c0_g1_i1	0.44	6e-13	o__Burkholderiales	f__Rhodocyclaceae	g__Aromatoleum	22.6122
XylG(AAA26053.1)	94507_c0_g1_i1	0.51	6e-13	unknown	unknown	unknown	13.0426
XylG(AAA26053.1)	5869_c0_g3_i1	0.41	1e-12	o__Rhizobiales	f__Rhizobiaceae	g__Rhizobium	17.7099
XylG(AAA26053.1)	89545_c0_g1_i1	0.34	1e-12	o__Propionibacteriales	f__Nocardioidaceae	g__UBA4001	9.07671
XylG(AAA26053.1)	75026_c0_g1_i1	0.29	1e-12	o__Mycobacteriales	f__Mycobacteriaceae	g__Corynebacterium	7.6959
XylG(AAA26053.1)	78659_c0_g1_i1	0.43	1e-12	o__Rhizobiales	f__Rhizobiaceae	g__Neorhizobium	20.2013
XylG(AAA26053.1)	31109_c0_g1_i1	0.44	2e-12	o__Rhizobiales	f__Rhizobiaceae	g__Mesorhizobium_A	31.3567
XylG(AAA26053.1)	52832_c0_g1_i1	0.46	3e-12	o__Paenibacillales	f__Paenibacillaceae	g__Paenibacillus_C	11.3459
XylG(AAA26053.1)	9291_c0_g1_i1	0.37	3e-12	o__Rhizobiales_A	f__Rhizobiaceae_A	g__Pseudochrobactrum	12.6104
XylG(AAA26053.1)	74689_c0_g1_i1	0.52	4e-12	o__Pseudomonadales	f__Pseudomonadaceae	g__Pseudomonas_D	5.11386
XylG(AAA26053.1)	92403_c0_g1_i1	0.29	6e-12	o__Burkholderiales	f__Burkholderiaceae	g__Alcaligenes	12.7628
XylG(AAA26053.1)	53168_c0_g1_i1	0.36	7e-12	o__Rhizobiales_A	f__Rhizobiaceae_A	g__Pseudochrobactrum	10.8619
XylG(AAA26053.1)	85688_c0_g1_i1	0.47	7e-12	o__Mycobacteriales	f__Pseudonocardiaceae	g__Pseudonocardia	50.1605
XylG(AAA26053.1)	10054_c0_g1_i1	0.39	7e-12	o__Rhizobiales	f__Beijerinckiaceae	g__GAS188	13.3807
XylG(AAA26053.1)	29108_c0_g2_i1	0.33	9e-12	o__Burkholderiales	f__Burkholderiaceae	g__Cupriavidus	23.5921
XylG(AAA26053.1)	45217_c0_g1_i1	0.42	1e-11	o__Burkholderiales	f__Burkholderiaceae	g__Ramlibacter	13.4386
XylG(AAA26053.1)	91773_c0_g1_i1	0.41	2e-11	o__Burkholderiales	f__Burkholderiaceae	g__Burkholderia	6.8409
XylG(AAA26053.1)	42718_c0_g1_i1	0.38	4e-11	o__Rhizobiales	f__Rhizobiaceae	g__Rhizobium_A	6.91528
XylG(AAA26053.1)	7762_c1_g1_i1	0.26	5e-11	o__Rhizobiales	f__Rhizobiaceae	g__Aquamicrobium_A	9.01743
XylG(AAA26053.1)	75458_c0_g1_i1	0.42	7e-11	o__Flavobacteriales	f__Weeksellaceae	g__Chryseobacterium	9.555
XylG(AAA26053.1)	549_c0_g1_i1	0.37	2e-10	o__Rhizobiales_A	f__Rhizobiaceae_A	g__Ochrobactrum	18.1616
XylG(AAA26053.1)	32065_c0_g1_i1	0.43	3e-10	o__Rhodobacterales	f__Rhodobacteraceae	g__Pseudogemmobacter	14.5739
XylG(AAA26053.1)	9385_c0_g2_i2	0.26	3e-10	o__Rhizobiales_A	f__Rhizobiaceae_A	g__Pseudochrobactrum	9.34008
XylG(AAA26053.1)	30539_c0_g3_i1	0.33	5e-10	o__Sphingomonadales	f__Sphingomonadaceae	g__Sphingopyxis	14.2091
XylG(AAA26053.1)	23999_c0_g1_i1	0.58	6e-10	o__Burkholderiales	f__Burkholderiaceae	g__CAILRJ01	0
XylG(AAA26053.1)	488_c0_g2_i2	0.38	7e-10	o__Rhodobacterales	f__Rhodobacteraceae	g__KMS-5	10.1424
XylG(AAA26053.1)	62908_c0_g1_i1	0.43	9e-10	o__Mycobacteriales	f__Mycobacteriaceae	g__Rhodococcus	6.37642
XylG(AAA26053.1)	24765_c0_g1_i1	0.39	1e-09	o__Burkholderiales	f__Burkholderiaceae	g__Alcaligenes	9.33432
XylG(AAA26053.1)	83064_c0_g1_i1	0.49	3e-09	o__Burkholderiales	f__SG8-39	g__2-02-FULL-66-14	26.0116
XylG(AAA26053.1)	46643_c0_g2_i1	0.42	3e-09	o__GCA-2729495	f__GCA-2729495	g__GCA-002729875	27.6287
XylG(AAA26053.1)	37371_c0_g1_i1	0.37	4e-09	o__Actinomycetales	f__Micrococcaceae	g__Sinomonas	17.8344
XylG(AAA26053.1)	5758_c0_g1_i4	0.39	5e-09	o__Rhizobiales	f__Rhizobiaceae	g__Mesorhizobium	16.5552
XylG(AAA26053.1)	60636_c0_g1_i1	0.4	5e-09	o__Rhizobiales	f__Rhizobiaceae	g__Allorhizobium	6.19607
XylG(AAA26053.1)	21834_c0_g1_i1	0.41	6e-09	o__Rhizobiales	f__Rhizobiaceae	g__Mesorhizobium	18.3929
XylG(AAA26053.1)	74557_c0_g1_i1	0.34	9e-09	o__Rhizobiales	f__Rhizobiaceae	g__Mesorhizobium	26.3828
XylG(AAA26053.1)	1322_c0_g2_i1	0.29	3e-08	o__Rhizobiales_A	f__Rhizobiaceae_A	g__Pseudochrobactrum	12.4948
XylG(AAA26053.1)	31890_c0_g1_i1	0.44	6e-08	o__Burkholderiales	f__Burkholderiaceae	g__Burkholderia	17.3243
XylG(AAA26053.1)	84226_c0_g1_i1	0.59	7e-08	o__Rhodobacterales	f__Rhodobacteraceae	g__Roseinatronobacter	7.79242
XylG(AAA26053.1)	10054_c0_g2_i1	0.35	1e-07	o__Sphingomonadales	f__Sphingomonadaceae	g__Parasphingopyxis	12.6786
XylG(AAA26053.1)	30539_c0_g1_i1	0.38	1e-07	o__Sphingomonadales	f__Sphingomonadaceae	g__Sphingopyxis	0
XylG(AAA26053.1)	85419_c0_g1_i1	0.49	2e-07	o__Rhizobiales_A	f__Rhizobiaceae_A	g__Ochrobactrum	9.59234
XylG(AAA26053.1)	41587_c0_g1_i1	0.3	2e-07	o__Pseudomonadales	f__Moraxellaceae	g__Psychrobacter	18.9873
XylG(AAA26053.1)	83083_c0_g1_i1	0.31	2e-07	o__Rhizobiales	f__Rhizobiaceae	g__Rhizobium	18.5404
XylG(AAA26053.1)	DN546_c0_g1_i1	0.28	3e-07	o__Rhizobiales_A	f__Rhizobiaceae_A	g__Ochrobactrum	22.1249
XylG(AAA26053.1)	7672_c0_g2_i1	0.43	4e-07	o__Caulobacterales	f__Hyphomonadaceae	g__Hyphomonas	50.7623
XylG(AAA26053.1)	83406_c0_g1_i1	0.34	4e-07	o__Flavobacteriales	f__Flavobacteriaceae	g__Algorimicrobium	9.51379
XylG(AAA26053.1)	90095_c0_g1_i1	0.45	5e-07	o__Actinomycetales	f__Micrococcaceae	g__Kocuria	33.4407
XylG(AAA26053.1)	488_c0_g1_i1	0.33	5e-07	o__Burkholderiales	f__Burkholderiaceae	g__WNDY01	19.387
XylG(AAA26053.1)	71270_c0_g1_i1	0.41	8e-07	o__Rhizobiales_A	f__Rhizobiaceae_A	g__JAATGD01	13.3067
XylG(AAA26053.1)	4860_c0_g2_i1	0.38	8e-07	o__Pseudomonadales	f__Pseudomonadaceae	g__Pseudomonas_E	10.6274
XylG(AAA26053.1)	81330_c0_g1_i1	0.4	1e-06	o__Pseudomonadales	f__Pseudomonadaceae	g__Pseudomonas_E	4.51833
XylG(AAA26053.1)	7254_c0_g3_i1	0.49	2e-06	o__Pseudomonadales	f__Moraxellaceae	g__Psychrobacter	12.483
XylG(AAA26053.1)	23999_c1_g1_i1	0.35	2e-06	o__Burkholderiales	f__Burkholderiaceae	g__Advenella	24.5501
XylG(AAA26053.1)	81884_c0_g1_i1	0.3	2e-06	o__Burkholderiales	f__Burkholderiaceae	g__Pelistega	31.4215
XylG(AAA26053.1)	63224_c0_g1_i1	0.38	2e-06	o__Streptosporangiales	f__Streptosporangiaceae	g__Nocardiopsis	36.4336
XylG(AAA26053.1)	90127_c0_g1_i1	0.25	2e-06	o__Lactobacillales	f__Carnobacteriaceae	g__Carnobacterium_A	4.72779
XylG(AAA26053.1)	86308_c0_g1_i1	0.41	2e-06	o__Caulobacterales	f__Caulobacteraceae	g__Palsa-881	12.9546
XylG(AAA26053.1)	83874_c0_g1_i1	0.27	3e-06	o__Burkholderiales	f__Burkholderiaceae	g__Burkholderia	15.6053
XylG(AAA26053.1)	88887_c0_g1_i1	0.3	3e-06	o__Chitinophagales	f__Chitinophagaceae	g__Pseudobacter	20.5227
XylG(AAA26053.1)	67309_c0_g2_i1	0.27	5e-06	o__Chitinophagales	f__Chitinophagaceae	g__Sediminibacterium	6.41514
XylG(AAA26053.1)	48461_c0_g1_i1	0.39	9e-06	o__Woeseiales	f__Woeseiaceae	g__SZUA-117	18.0733
XylG(AAA26053.1)	18346_c0_g1_i1	0.36	1e-05	o__Propionibacteriales	f__Propionibacteriaceae	g__Arachnia	29.3691
XylG(AAA26053.1)	36065_c0_g1_i2	0.31	1e-05	o__Pseudomonadales	f__Moraxellaceae	g__Psychrobacter	13.9034
XylG(AAA26053.1)	76196_c0_g1_i1	0.42	1e-05	o__Rhizobiales	f__Rhizobiaceae	g__Rhizobium	33.3177
XylG(AAA26053.1)	7254_c0_g4_i1	0.42	1e-05	o__Bdellovibrionales	f__Bdellovibrionaceae	g__UBA2316	42.0335
XylH(CAB15781.1)	23473_c0_g2_i1	0.39	7e-08	o__Burkholderiales	f__Burkholderiaceae	g__Comamonas	6.43556
XylI(CAA43228.1)	274_c0_g1_i1	0.4	1e-23	o__Burkholderiales	f__Burkholderiaceae	g__Alcaligenes	12.7581
XylI(CAA43228.1)	77079_c0_g1_i1	0.32	6e-13	o__Rhodospirillales	f__Rhodospirillaceae	g__Insolitispirillum	31.8243
XylI(CAA43228.1)	68078_c0_g1_i1	0.35	2e-07	o__Burkholderiales	f__Burkholderiaceae	g__Limnohabitans	15.5596
XylI(CAA43228.1)	77575_c0_g1_i1	0.41	3e-07	o__Enterobacterales	f__Enterobacteriaceae	g__Hafnia	13.0862
XylI(CAA43228.1)	274_c0_g2_i1	0.36	2e-06	o__Burkholderiales	f__Burkholderiaceae	g__Alcaligenes	79.8245
XylI(CAA43228.1)	91282_c0_g1_i1	0.39	6e-06	o__Enterobacterales	f__Enterobacteriaceae	g__Hafnia	17.0672
DmpD(CAA36993.1)	45335_c0_g1_i1	0.37	2e-13	o__Burkholderiales	f__Burkholderiaceae	g__Alcaligenes	10.3492
DmpD(CAA36993.1)	71065_c0_g1_i1	0.31	6e-13	o__Burkholderiales	f__Burkholderiaceae	g__Alcaligenes	9.70268
DmpD(CAA36993.1)	93114_c0_g1_i1	0.37	2e-12	o__Actinomycetales	f__Actinomycetaceae	g__Georgenia	13.0106
DmpD(CAA36993.1)	2949_c0_g1_i1	0.32	2e-10	o__Burkholderiales	f__Burkholderiaceae	g__Alcaligenes	7.32168
DmpD(CAA36993.1)	24413_c0_g1_i1	0.43	1e-09	o__Burkholderiales	f__Burkholderiaceae	g__Cupriavidus	33.0343
DmpD(CAA36993.1)	16429_c0_g1_i1	0.29	6e-09	o__Staphylococcales	f__Salinicoccaceae	g__Jeotgalicoccus	14.8639
DmpD(CAA36993.1)	48324_c0_g1_i1	0.36	1e-06	o__Burkholderiales	f__Burkholderiaceae	g__Ralstonia	13.8342
DmpD(CAA36993.1)	15466_c0_g3_i2	0.27	3e-06	o__Actinomycetales	f__Cellulomonadaceae	g__Flavimobilis	11.777
DmpD(CAA36993.1)	76265_c0_g1_i1	0.34	8e-06	o__Flavobacteriales	f__Weeksellaceae	g__Epilithonimonas	7.07985
MhpD(NP_414884.2)	274_c0_g1_i1	0.67	1e-56	o__Burkholderiales	f__Burkholderiaceae	g__Alcaligenes	12.7581
MhpD(NP_414884.2)	274_c0_g2_i1	0.69	1e-39	o__Burkholderiales	f__Burkholderiaceae	g__Alcaligenes	79.8245
MhpD(NP_414884.2)	77079_c0_g1_i1	0.49	4e-23	o__Rhodospirillales	f__Rhodospirillaceae	g__Insolitispirillum	31.8243
MhpD(NP_414884.2)	155_c0_g3_i1	0.29	3e-12	o__Burkholderiales	f__Burkholderiaceae	g__Alcaligenes	7.59878
MhpD(NP_414884.2)	68078_c0_g1_i1	0.35	7e-07	o__Burkholderiales	f__Burkholderiaceae	g__Limnohabitans	15.5596
MhpE(NP_414886.1)	47572_c0_g1_i1	0.84	1e-159	o__Burkholderiales	f__Burkholderiaceae	g__Alcaligenes	13.3311
MhpE(NP_414886.1)	78786_c0_g1_i1	0.79	2e-25	o__Sphingomonadales	f__Sphingomonadaceae	g__Caenibius	23.4241
MhpE(NP_414886.1)	8586_c0_g1_i4	0.27	4e-12	o__Rhizobiales_A	f__Rhizobiaceae_A	g__Pseudochrobactrum	8.92357
MhpE(NP_414886.1)	5709_c0_g3_i1	0.31	1e-06	o__Actinomycetales	f__Cellulomonadaceae	g__Flavimobilis	18.4041
MhpE(NP_414886.1)	8586_c0_g1_i2	0.28	2e-06	o__Rhizobiales_A	f__Rhizobiaceae_A	g__Pseudochrobactrum	5.55979
